# Supplementary material for: Integration of Horse Manure Vermicompost Doses and Arbuscular Mycorrhizal Fungi to Improve Fruit Quality, and Soil Fertility in Tomato Field Facing Drought Stress
Source: Plants (Basel). 2024 May 23;13(11):1449. doi: 10.3390/plants13111449 (PMC11174961; doi:10.3390/plants13111449)
Supplement: Supplementary file 1 [file plants-13-01449-s001.zip]

Archive with 1 entries (1 files):
- plants-2959730-supplementary.pdf
